# Supplementary material for: Anti-Toxoplasma gondii Effects of a Novel Spider Peptide XYP1 In Vitro and In Vivo
Source: Biomedicines. 2021 Aug 1;9(8):934. doi: 10.3390/biomedicines9080934 (PMC8392294; doi:10.3390/biomedicines9080934)
Supplement: Supplementary file 1 [file biomedicines-09-00934-s001.zip]

Archive with 1 entries (1 files):
- biomedicines-1299859-supplementary materials.pdf
